# Supplementary material for: An analgesic pathway from parvocellular oxytocin neurons to the periaqueductal gray in rats
Source: Nat Commun. 2023 Feb 24;14:1066. doi: 10.1038/s41467-023-36641-7 (PMC9958129; doi:10.1038/s41467-023-36641-7)
Supplement: Supplementary file 4 — Source Data File [file 41467_2023_36641_MOESM4_ESM.xlsx]

## Sheet: Figure 1
Figure 1g									Figure 1i								Figure 1l									Figure 1n
DATA									DATA								DATA									DATA
	AP frequencies									First spike latency								Neurons									Neurons
											pA/mV	GFP-OR+						GFP-	GFP+		Number of values	3	3					OXTR (GFP+)	aGAD67-ir + OXTR (GFP+)	aGAD67-ir - OXTR (GFP+)	% GAD67+	% GAD67-		Number of values	2	2
	Cell index	Baseline	TGOT	Wash						Cell index	stimulation	ctrl	post TGOT	note				81.5	18								section rat 1	111	104	7	93.6937	6.30631
	G1R2T2C2	0.05	0.375	0.05						G1R2T2C4	50	192.2	47.3	illustration				84.8	20.8		Minimum	78.8	16.3				section rat2	63	60	3	95.2381	4.7619		Minimum	93.69	4.762
	G1R2T2C4	0.55	1.025	0.175						G1R2T2C3	50	42.7	7.15					78.8	16.3		Maximum	84.8	20.8											Maximum	95.24	6.306
	G1R2T2C5	1.55	2.1	1.375						G1R2T2C5	100	197.1	35.7								Range	6	4.5											Range	1.544	1.544
	G1R3T2C2	0.05	0.225	0.05						G1R3T2C2	50	262.7	130.6														Total number of neurons counted
	G1R3T3C7	0.375	0.6	0.125						G1R3T3C7	50	240.8	38.6					Total number of neurons counted			Mean	81.7	18.37				338							Mean	94.47	5.534
	G1R3T3C8	3.175	3.225	3.225						G1R3T3C8	10	149.7	12.1					417			Std. Deviation	3.005	2.272											Std. Deviation	1.092	1.092
	G2R1T2C2	0	0.05	0.025						G2R1T2C2	20	75.2	34.4								Std. Error of Mean	1.735	1.312											Std. Error of Mean	0.7722	0.7722
	G2R1T2C3	0.025	0.025	0.025						G2R1T2C3	10	131.6	137.8
	G2R1T3C5	0.525	3.475	0.55						G2R1T3C5	20	209.1	62.4
	G2R2T2C2	0	0.075	0.025						G2R2T2C2	10	230.1	87.3
	G2R2T4C6	0	0.325	0.025
STATISTICS									STATISTICS
	Shapiro-Wilk normality test + Column stats									t-Test
										Paired Comparison for Means
	W	0.6566	0.7713	0.5837							ctrl	post TGOT
	P value	0.0001	0.004	< 0,0001						Mean	173.12	59.335
	Passed normality test (alpha=0.05)?	No	No	No						S.E.M.	22.8414	14.4285
	P value summary	***	**	****						S.D.	72.2308	45.6271
										N	10	10
	Number of values	11	11	11
										Mean of Differences	113.785
	Minimum	0	0.025	0.025						Expected Mean of Differences	0
	25% Percentile	0	0.075	0.025						S.E. of Differences	21.0091
	Median	0.05	0.375	0.05						Lower 95% of Difference	66.2592
	75% Percentile	0.55	2.1	0.55						Upper 95% of Difference	161.311
	Maximum	3.175	3.475	3.225
										DF	9
	Mean	0.5727	1.045	0.5136						t	5.41599	*** (P<=0.001) (two-sided)
	Std. Deviation	0.9798	1.288	0.9872						P-Value (two-sided)	0.0004
	Std. Error of Mean	0.2954	0.3882	0.2976						t(0,05) (two-sided)	2.26216
	Lower 95% CI of mean	-0.08548	0.1804	-0.1496
	Upper 95% CI of mean	1.231	1.91	1.177
	Sum	6.3	11.5	5.65
	Friedman test
	P value	< 0,0001
	Exact or approximate P value?	Exact
	P value summary	****
	Are means signif. different? (P < 0.05)	Yes
	Number of groups	3
	Friedman statistic	14.97
	Data summary
	Number of treatments (columns)	3
	Number of subjects (rows)	11
	Dunn's multiple comparisons test
	Number of families	1
	Number of comparisons per family	3
	Alpha	0.05
	Dunn's multiple comparisons test	Rank sum diff,	Significant?	Summary	Adjusted P Value
	Bl vs. TGOT	-15.5	Yes	**	0.0029
	Bl vs. Wash	-2.5	No	ns	> 0,9999
	TGOT vs. Wash	13	Yes	*	0.0168
	Test details	Rank sum 1	Rank sum 2	Rank sum diff,	n1	n2
	Bl vs. TGOT	16	31.5	-15.5	11	11
	Bl vs. Wash	16	18.5	-2.5	11	11
	TGOT vs. Wash	31.5	18.5	13	11	11

## Sheet: Figure 3
Figure 3b						Figure 3c						Figure 3d							Figure 3g					Figure 3h					Figure 3j
DATA						DATA						DATA							DATA					DATA					DATA
	Number of OT fibers						Number of OTR cells						Number OTR GFP		No axo-dendritic contacts					OT innervation on OTR+ or - cells					SYN positive OT innervation on OTR+ or - soma					OT fibers expressing vGlut2
	Bregma	Mean	SEM				Bregma	Mean	SEM				7		0					OTR-	OTR+				OTR+ soma	OTR+ dendrite				vGlut2-	vGlut2+
	-6	2.9	1.1				-6	0.3	0.01				5		0					2.3	34.1				8.1	67.2				81.5	11.77
	-6.4	4.1	1.8				-6.4	2.7	0.3				5		0					4.1	51.2				12.4	44.4				86.25	13.8
	-6.8	7	2				-6.8	9.9	1.1				6		2					8.5	17.2				6.9	53.8				94.1	12.42
	-7.2	9.2	1.7				-7.2	14.8	2.3				5		3					5.1	38.1				9	56.2
	-7.6	11.4	2.1				-7.6	29.3	3.1				11		0																GFP-	GFP+
	-8	10.5	2.2				-8	25.7	2.5				12		1				STATISTICS					STATISTICS						Number of values	3	3
	-8.4	8.2	1.2				-8.4	18.1	2				15		0
	-8.6	6.1	1.1				-8.6	11.3	1.1				9		2					Table Analyzed	Data 1				Table Analyzed	Data 1				Minimum	78.8	16.3
	-9	2.3	0.6				-9	4.5	0.6				12		2															Maximum	84.8	20.8
													16		5					Column B	OTR+				Column B	OTR+ dendrite				Range	6	4.5
													14		3					vs.	vs,				vs.	vs,
													8		0					Column A	OTR-				Column A	OTR+ soma				Mean	81.7	18.37
													9		3															Std. Deviation	3.005	2.272
													22		4					Unpaired t test					Unpaired t test					Std. Error of Mean	1.735	1.312
													13		0					P value	0.0055				P value	<0,0001
													10		7					P value summary	**				P value summary	****
													14		3					Significantly different (P < 0.05)?	Yes				Significantly different (P < 0.05)?	Yes
													13		4					One- or two-tailed P value?	Two-tailed				One- or two-tailed P value?	Two-tailed
													9		6					t, df	t=4,229, df=6				t, df	t=9,582, df=6
													23		3
													28		3					How big is the difference?					How big is the difference?
													16		5					Mean of column A	5				Mean of column A	9.1
													15		6					Mean of column B	35.15				Mean of column B	55.4
													7		0					Difference between means (B - A) ± SEM	30,15 ± 7,130				Difference between means (B - A) ± SEM	46,30 ± 4,832
													11		3					95% confidence interval	12,70 to 47,60				95% confidence interval	34,48 to 58,12
													23		6					R squared (eta squared)	0.7488				R squared (eta squared)	0.9387
													30		8
													35		11					F test to compare variances					F test to compare variances
													38		14					F, DFn, Dfd	28,96, 3, 3				F, DFn, Dfd	15,74, 3, 3
													24		7					P value	0.0205				P value	0.0487
													26		5					P value summary	*				P value summary	*
													30		5					Significantly different (P < 0.05)?	Yes				Significantly different (P < 0.05)?	Yes
													22		9
													41		13					Data analyzed					Data analyzed
													45		12					Sample size, column A	4				Sample size, column A	4
													24		5					Sample size, column B	4				Sample size, column B	4
													23		8
													20		9
													19		9
													15		5
													31		4
													20		4
													13		9
													45		11
													35		8
													23		5
													20		4
													13		0
													9		0
													13		3
													19		7
													6		3
													4		2
													4		0
													10		3
													6		4
													7		2
													4		0
													7		4
													3		3
													2		2
													4		5
													1		2
												STATISICS
													Best-fit values		Pearson r
													Slope	0.2438	r	0.7579
													Y-intercept	0.3926	95% confidence interval	0,6294 to 0,8461
													X-intercept	-1.61	R squared	0.5745
													1/slope	4.102
															P value
													Std. Error		P (two-tailed)	<0,0001
													Slope	0.02665	P value summary	****
													Y-intercept	0.5161	Significant? (alpha = 0.05)	Yes
													95% Confidence Intervals		Number of XY Pairs	64
													Slope	0,1905 to 0,2971
													Y-intercept	-0,6391 to 1,424
													X-intercept	-7,221 to 2,227
													Goodness of Fit
													R squared	0.5745
													Sy.x	2.302
													Is slope significantly non-zero?
													F	83.7
													DFn, DFd	1, 62
													P value	<0,0001
													Deviation from zero?	Significant
													Equation	Y = 0,2438*X + 0,3926
													Data
													Number of X values	64
													Maximum number of Y replicates	1
													Total number of values	64
													Number of missing values	0

## Sheet: Figure 4
Figure 4f							Figure 4e							Figure 4k
DATA							DATA							DATA
															SpikeRate(Hz)
*		Delta Area Under the Curve (AUC)							Delta Maximum fluorescence							Base	Peak
		Control	C1V1	C1V1 + Atosiban					Control	C1V1	C1V1 + Atosiban					0.1	1.7619
	Recording 1	1473.97	-300.62	493.636				Recording 1	2.13551	-4.03362	0.311484					0.09	1.09524
	Recording 2	1473.97	177.624	393.639				Recording 2	2.13551	-0.274472	0.554499					1.1	17.6667
	Recording 3	254.241	693.905	162.964				Recording 3	0.159647	10.1564	0.140005					0.92	4.33333
	Recording 4	64.5953	2958.18	733.655				Recording 4	0.375624	8.66468	1.7323					0.03	1
	Recording 5	691.699	705.743	499.078				Recording 5	1.3945	2.5835	1.09996					0.24	16.5714
	Recording 6	133.433	9630.05	372.981				Recording 6	-0.0776008	28.2359	0.860642					1.09	27
	Recording 7	1.05532	-96.1821	635.216				Recording 7	-0.128286	-7.43994	0.540766					0.94	13.619
	Recording 8	15.2926	5221.84	-180.545				Recording 8	-0.491121	19.7492	-0.747583					0.89	3.71429
	Recording 9	-78.25	2024.46	426.436				Recording 9	-1.12621	3.27721	2.10279					0.06	1.33333
	Recording 10	165.703	1814.49	121.991				Recording 10	-0.000754919	3.87984	-0.715651					0.22	4.57143
	Recording 11	419.214	4437.11	478.701				Recording 11	0.66296	17.8843	1.93263					0.03	47.0952
	Recording 12	1734.59	3379.43	476.472				Recording 12	3.01234	9.94581	0.0855489					2.03	53.0476
	Recording 13	1200.59	4017.53	721.889				Recording 13	2.86405	17.6271	1.12536					0.12	4.66667
	Recording 14	955.159	1062.87	499.042				Recording 14	1.76759	-5.17631	0.675487					8.2	128.857
	Recording 15	904.037	3381.27	434.714				Recording 15	3.53419	12.2252	-0.962925					0.51	4.47619
	Recording 16	759.538	3510.65	285.434				Recording 16	2.20041	10.4916	0.613532					1.91	26.5714
STATISTICS							STATISTICS									0.76	2.04762
																2.12	8.42857
	Means	635.6	2664	409.7				Means	1.151	7.987	0.5843					0.47	1.80952
	Sems	150.2	632	57.57				Sems	0.352	2.47	0.2279					0.21	1
															mean	1.04952	17.6508
	Shapiro-Wilk test														SEM	0.385878	6.45179
	W	0.9084	0.8904	0.9131				Shapiro-Wilk test							base vs peak paired ttest p=0.0133
	P value	0.1095	0.0565	0.1305				W	0.9482	0.973	0.9567
	Passed normality test (alpha=0.05)?	Yes	Yes	Yes				P value	0.4622	0.8844	0.6029
	P value summary	ns	ns	ns				Passed normality test (alpha=0.05)?	Yes	Yes	Yes
								P value summary	ns	ns	ns
	Welch's ANOVA test							Welch's ANOVA test
	W (DFn, DFd)	6,934 (2,000, 22,66)						W (DFn, DFd)	5,045 (2,000, 25,37)
	P value	0.0045						P value	0.0143
	P value summary	**						P value summary	*
	Significant diff. among means (P < 0.05)?	Yes						Significant diff. among means (P < 0.05)?	Yes
	Dunnett's T3 multiple comparisons test	Ctrl vs. Stim	Ctrl vs. Atosiban					Dunnett's T3 multiple comparisons test	Ctrl vs. Stim	Ctrl vs. Atosiban
	Mean Diff,	-2028	225.8					Mean Diff,	-6.836	0.5668
	95,00% CI of diff,	-3597 to -459,5	-157,8 to 609,5					95,00% CI of diff,	-12,90 to -0,7730	-0,4144 to 1,548
	Significant?	Yes	No					Significant?	Yes	No
	Summary	*	ns					Summary	*	ns
	Adjusted P Value	0.0118	0.2939					Adjusted P Value	0.0272	0.3133
	A-?	B	C					A-?	B	C
		Stim	Atosiban						Stim	Atosiban

## Sheet: Figure 5
						Figure 5c			Figure 5f										Figure 5d			Figure 5g
	DATA					STATISTICS								DATA					STATISTICS
	1st recording	C fiber				Unpaired WT vs Chr2			Paired ChR2 vs dOVT					2nd recording	C fiber				Unpaired WT vs Chr2			Paired ChR2 vs dOVT
		WT	ChR2	dOVT		Table Analyzed	C fiber 1st rec		Table Analyzed	C fibers 1st rec					WT	ChR2	dOVT		Table Analyzed	C fiber		Table Analyzed	C fibers
		34.0304	67.5204												7.44883	70.1869
		37.2902	91.0152			Column B	Data Set-B		Column B	dOVT					16.8971	32.1734			Column B	Data Set-B		Column B	dOVT
		76.1753	68.3699			vs.	vs,		vs.	vs,					46.3551	45.4768			vs.	vs,		vs.	vs,
		26.2246	65.4555			Column A	Data Set-A		Column A	ChR2					98.4171	15.0826			Column A	Data Set-A		Column A	ChR2
		29.2458	41.0892												-69.7273	17.3009
		34.1139	64.5868			Mann Whitney test			Wilcoxon matched-pairs signed rank test						10.094	23.5445			Mann Whitney test			Wilcoxon matched-pairs signed rank test
		-11.0794	40.155			P value	0.0053		P value	0.0313					22.9652	94.7665			P value	0.145		P value	0.6875
		14.9922	72.4543			Exact or approximate P value?	Exact		Exact or approximate P value?	Exact					17.412	25.5828			Exact or approximate P value?	Exact		Exact or approximate P value?	Exact
			76.3334	42.0594		P value summary	**		P value summary	*						17.0635	24.0781		P value summary	ns		P value summary	ns
			45.6642	31.1623		Significantly different (P < 0.05)?	Yes		Significantly different (P < 0.05)?	Yes						48.3778	22.7014		Significantly different (P < 0.05)?	No		Significantly different (P < 0.05)?	No
			27.5915	15.8968		One- or two-tailed P value?	Two-tailed		One- or two-tailed P value?	Two-tailed						67.3725	5.11831		One- or two-tailed P value?	Two-tailed		One- or two-tailed P value?	Two-tailed
			79.3969	50.1944		Sum of ranks in column A,B	54 , 222		Sum of positive, negative ranks	0,000 , -21,00						-12.0833	18.3345		Sum of ranks in column A,B	70 , 183		Sum of positive, negative ranks	8,000 , -13,00
			94.3942	40.8191		Mann-Whitney U	18		Sum of signed ranks	-21						48.9451	78.6613		Mann-Whitney U	34		Sum of signed ranks	-5
			55.602	37.4797					Test statistic W	0						97.3886	50.0835					Test statistic W	8
	mean Unpaired	30.1241	61.2825			Difference between medians			Number of pairs	6									Difference between medians			Number of pairs	6
	SEM Unpaired	8.60432	5.36569			Median of column A	31,64, n=8		Number of ties (ignored)	0				mean Unpaired	18.7327	42.2271			Median of column A	17,15, n=8		Number of ties (ignored)	0
	mean Paired		63.16	36.2686		Median of column B	65,46, n=15							SEM Unpaired	16.4549	8.44467			Median of column B	38,83, n=14
	SEM Paired		10.07	4.79834		Difference: Actual	33.82		Median of differences					mean Paired		44.51	33.1628		Difference: Actual	21.67		Median of differences
						Difference: Hodges-Lehmann	33.87		Median	-23.66				SEM Paired		15.61	10.8854		Difference: Hodges-Lehmann	17.11		Median	-9.331
									How effective was the pairing?													How effective was the pairing?
									rs (Spearman)	0.8286												rs (Spearman)	0.2571
									P value (one tailed)	0.0292												P value (one tailed)	0.3292
									P value summary	*												P value summary	ns
									Was the pairing significantly effective?	Yes												Was the pairing significantly effective?	No

## Sheet: Figure 6
	Figure 6a
	DATA									STATISTICS
	cfos expression in CTRL condition					cfos expression in CFA+pain condition
	CTRL	Cfos/GFP	GFP	%		CFA + pain	Cfos/GFP	GFP	%		Kruskall Wallis : The H statistic is 12.0142 (3, N = 29).
		5	23	21.7			13	33	39.4
		27	71	38			17	54	31.5		The p-value is .00733. The result is significant at p < .05.
		10	82	12.2			20	62	32.3		Post hoc mann whitney:
		11	77	14.3			34	81	42		CTRL vs CFA: >0.05
		3	39	7.7			23	62	37.1		CTRL vs pain: U = 5 <0.05
		11	47	23.4			15	42	35.7		CTRL vs pain+CFA: U = 6 <0.05
		10	87	11.5			16	49	32.7		CFA vs pain: U = 8 <0.05
	sum/avg	77	426	18.4			16	44	36.4		CFA vs pain+CFA: U = 10 <0.05
						sum/avg	154	427	35.9
	cfos expression in CFA condition					cfos expression in pain condition
	CFA	Cfos/GFP	GFP	%		Pain	Cfos/GFP	GFP	%
		37	245	15.1			20	67	29.9
		33	176	18.8			78	244	32
		72	281	25.6			71	199	35.7
		70	167	41.9			61	144	42.4
		19	54	35.2			7	12	58.3
		75	367	20.4			13	42	31
		64	259	24.7			3	8	37.5
	sum/avg	370	1549	26		sum/avg	253	716	38.1
	Figure 6g																			Figure 6h
	DATA																			DATA
	CFA experiment																			CCI experiment
	Baseline ctrl	190.5	149.3	244.3	142	268.1	150.4	131.1	124	121.9	121.9									Baseline ctrl	129	152.4	170.1	118.5	180.4	140.1	166.9
	Baseline blue light	205.8	214.5	225.1	126.4	184.6	145.4	172.2	149.7	239.1	155.5									Baseline blue light	140.7	170.4	213.9	213.4	193.6	128.4	155
	Steps of the exp	Basal effect																		Steps of the exp	Basal effect
	Ctrl	123.8	149.1	237	172.2	295	151	217	340.6	252.3	200.3									Ctrl	153.7	192	258.7	246.6	393.7	208.6	331.9
	Blue light	174.5	236.7	286.5	181.5	284.3	137.2	206.9	304.9	405.6	255.3									Blue light	221.4	234.7	300.6	196.5	339.1	343.6	299.9
	1h	252.3	214.3	382.4	176.3	236.9	175.3	235.3	225.4	284.1	169.5									1h	207.6	198	250.1	156.8	345.4	202.9	259.4
	3h	223.8	204.6	262.2	206.2	199.6	138.2	205.4	293.7	342.2	177.3									3h	174.5	174.1	137.7	248.9	395.5	220.8	264.6
	Steps of the exp	Antago L368,899																		Steps of the exp	Antago L368,899
	Ctrl	170	252.8	288.9	140.7	148.8	176	207.8	328.2	240.3	210									Ctrl	128.5	152.8	212.4	211.4	311.8	181	186.3
	Blue light	213.5	286.3	289.7	168.9	146.2	117.8	304	290.7	344.4	105.8									Blue light	188.7	149.7	253.2	227.7	225.5	190.5	194.8
	1h	232.5	206.1	292.8	155.6	165.4	159.1	284	222.6	300.7	162.7									1h	185.5	121	231.3	224.2	224.5	139.6	187.4
	3h	146.2	167.7	300.2	203.4	155	194.3	209.8	235.3	356.9	175.5									3h	150.2	101.1	201.8	229.9	273.6	234.1	247
	Steps of the exp	Recovery																		Steps of the exp	Recovery
	Ctrl	231.9	148.1	257.5	191.2	269	166.4	338.9	338.7	348.8	265.3									Ctrl	153.6	97.4	202.7	142.6	313.5	203.4	219.9
	Blue light	170.4	202.1	297.6	221.9	289.6	149.8	304.8	360.8	443.4	267.3									Blue light	219.8	158.9	340	292	179.6	323.1	324.2
	1h	318	200.6	262.5	225.4	222.4	286.2	387.4	345.5	394.5	263.4									1h	189	182.6	233.8	184.2	287.8	252	350.1
	3h	263.9	172.7	336.3	168.8	264.6	257.4	307	276.2	224	225.9									3h	179.7	132	275.5	206.8	263.8	102	243.6
	Rat ID	11L	12R	13R	14L	15L	16L	17R	18R	19R	20L									Rat ID	1L	2R	3R	4L	6R	9L	10R
	STATISTICS																			STATISTICS
	ANOVA								Multiple comparisons											ANOVA								Multiple comparisons
	Table Analyzed	Meca CFA							Within each column, compare rows (simple effects within columns)											Table Analyzed	Meca CCI							Within each column, compare rows (simple effects within columns)
	Two-way RM ANOVA	Matching: Stacked							Number of families	3										Two-way RM ANOVA	Matching: Stacked							Number of families	3
	Assume sphericity?	No							Number of comparisons per family	3										Assume sphericity?	No							Number of comparisons per family	3
	Alpha	0.05							Alpha	0.05										Alpha	0.05							Alpha	0.05
	Source of Variation	% of total variation	P value	P value summary	Significant?	Geisser-Greenhouse's epsilon			Dunnett's multiple comparisons test	Mean Diff,	95,00% CI of diff,	Significant?	Summary	Adjusted P Value						Source of Variation	% of total variation	P value	P value summary	Significant?	Geisser-Greenhouse's epsilon			Dunnett's multiple comparisons test	Mean Diff,	95,00% CI of diff,	Significant?	Summary	Adjusted P Value
	Interaction	12.33	<0,0001	****	Yes															Interaction	3.591	0.1458	ns	No
	Time	21.18	<0,0001	****	Yes	0.6664			Basal											Time	6.931	0.0012	**	Yes	0.914			Basal
	Treatment	32.92	<0,0001	****	Yes				Ctrl vs. Blue light	-56.72	-88,42 to -25,02	Yes	**	0.0019						Treatment	7.823	0.345	ns	No				Ctrl vs. Blue light	-69.59	-133,8 to -5,411	Yes	*	0.0363
	Subject	16.15	0.0002	***	Yes				Ctrl vs. 1h	-33.3	-62,33 to -4,270	Yes	*	0.0262						Subject	62.32	<0,0001	****	Yes				Ctrl vs. 1h	-31.7	-96,79 to 33,39	No	ns	0.3747
									Ctrl vs. 3h	-4.14	-19,99 to 11,71	No	ns	0.8065														Ctrl vs. 3h	-5.571	-73,88 to 62,74	No	ns	0.9879
	ANOVA table	SS	DF	MS	F (DFn, DFd)	P value														ANOVA table	SS	DF	MS	F (DFn, DFd)	P value
	Interaction	27621	6	4603	F (6, 81) = 9,555	P<0,0001			Antago											Interaction	13440	6	2240	F (6, 54) = 1,672	P=0,1458			Antago
	Time	47440	3	15813	F (1,999, 53,97) = 32,82	P<0,0001			Ctrl vs. Blue light	-3.31	-18,83 to 12,21	No	ns	0.8788						Time	25938	3	8646	F (2,742, 49,36) = 6,452	P=0,0012			Ctrl vs. Blue light	-6.586	-54,20 to 41,03	No	ns	0.9478
	Treatment	73737	2	36869	F (2, 27) = 27,52	P<0,0001			Ctrl vs. 1h	-0.84	-14,76 to 13,08	No	ns	0.9963						Treatment	29276	2	14638	F (2, 18) = 1,130	P=0,3450			Ctrl vs. 1h	-0.5	-56,44 to 55,44	No	ns	>0,9999
	Subject	36168	27	1340	F (27, 81) = 2,780	P=0,0002			Ctrl vs. 3h	-4.08	-18,12 to 9,955	No	ns	0.7569						Subject	233211	18	12956	F (18, 54) = 9,668	P<0,0001			Ctrl vs. 3h	-6.229	-50,30 to 37,85	No	ns	0.9447
	Residual	39026	81	481.8																Residual	72364	54	1340
									Recovery																			Recovery
	Data summary								Ctrl vs. Blue light	-80.98	-112,4 to -49,58	Yes	***	0.0001						Data summary								Ctrl vs. Blue light	-62.8	-138,6 to 12,99	No	ns	0.0977
	Number of columns (Treatment)	3							Ctrl vs. 1h	-64.71	-94,29 to -35,13	Yes	***	0.0005						Number of columns (Treatment)	3							Ctrl vs. 1h	-55.73	-116,3 to 4,880	No	ns	0.0683
	Number of rows (Time)	4							Ctrl vs. 3h	-0.98	-28,73 to 26,77	No	ns	0.9993						Number of rows (Time)	4							Ctrl vs. 3h	-23.29	-84,58 to 38,01	No	ns	0.5445
	Number of subjects (Subject)	30																		Number of subjects (Subject)	21
									Test details	Mean 1	Mean 2	Mean Diff,	SE of diff,	N1	N2	q	DF											Test details	Mean 1	Mean 2	Mean Diff,	SE of diff,	N1	N2	q	DF
									Basal																			Basal
									Ctrl vs. Blue light	64.01	120.7	-56.72	11.28	10	10	5.03	9											Ctrl vs. Blue light	195.7	265.3	-69.59	20.71	7	7	3.361	6
									Ctrl vs. 1h	64.01	97.31	-33.3	10.32	10	10	3.225	9											Ctrl vs. 1h	195.7	227.4	-31.7	21	7	7	1.509	6
									Ctrl vs. 3h	64.01	68.15	-4.14	5.638	10	10	0.7343	9											Ctrl vs. 3h	195.7	201.3	-5.571	22.04	7	7	0.2528	6
									Antago																			Antago
									Ctrl vs. Blue light	60.5	63.81	-3.31	5.518	10	10	0.5998	9											Ctrl vs. Blue light	174.6	181.2	-6.586	15.36	7	7	0.4287	6
									Ctrl vs. 1h	60.5	61.34	-0.84	4.952	10	10	0.1696	9											Ctrl vs. 1h	174.6	175.1	-0.5	18.05	7	7	0.0277	6
									Ctrl vs. 3h	60.5	64.58	-4.08	4.992	10	10	0.8173	9											Ctrl vs. 3h	174.6	180.8	-6.229	14.22	7	7	0.438	6
									Recovery																			Recovery
									Ctrl vs. Blue light	86.31	167.3	-80.98	11.17	10	10	7.251	9											Ctrl vs. Blue light	155.5	218.3	-62.8	24.45	7	7	2.568	6
									Ctrl vs. 1h	86.31	151	-64.71	10.52	10	10	6.151	9											Ctrl vs. 1h	155.5	211.2	-55.73	19.56	7	7	2.85	6
									Ctrl vs. 3h	86.31	87.29	-0.98	9.87	10	10	0.09929	9											Ctrl vs. 3h	155.5	178.8	-23.29	19.78	7	7	1.177	6
	Figure 6j																			Figure 6k
	DATA																			DATA
	DCZ Mecanical modality - ipsilateral paw																			DCZ Thermal modality - ipsilateral paw
		G2 females Gq						G4 females mCherry													G2 females Gq						G4 females mCherry
		172	185	160	157.333	182		173.333	176.333	165	181	177.333	179								1.6	1.5	1.63333	1.7	1.36667		1.56667	1.7	1.56667	1.8	1.56667	1.7
		262.667	296	295.333	293	280.667		160	172	175.333	203.667	161.333	203.667								2.7	3.6	4.56667	3	3.16667		1.56667	1.6	1.93333	1.63333	2.1	1.8
		215.667	204.667	190.667	186	234.667		190.667	202	193.333	194.667	158.333	166.667								1.53333	2.1	2.2	2	2.1		1.9	1.73333	1.5	1.8	1.73333	1.83333
		212.667	176.667	201	209.667	205.667		196.333	203.333	169	197	150	140.333								1.63333	1.8	1.93333	1.56667	1.63333		2	1.76667	1.8	2	1.8	1.66667
	Rat ID	G2C1R1	G2C1R2	G2C2R1	G2C2R2	G2C2R3		G4C1R1	G4C1R2	G4C1R3	G4C2R	G4C2R	G4C2R							Rat ID	G2C1R1	G2C1R2	G2C2R1	G2C2R2	G2C2R3		G4C1R1	G4C1R2	G4C1R3	G4C2R	G4C2R	G4C2R
	STATISTICS																			STATISTICS
	ANOVA								Multiple comparisons											ANOVA								Multiple comparisons
	Table Analyzed	Meca CFA females Gq							Within each column, compare rows (simple effects within columns)											Table Analyzed	Thermal females Gq							Within each column, compare rows (simple effects within columns)
	Two-way RM ANOVA	Matching: Stacked							Number of families	2										Two-way RM ANOVA	Matching: Stacked							Number of families	2
	Assume sphericity?	No							Number of comparisons per family	3										Assume sphericity?	No							Number of comparisons per family	3
	Alpha	0.05							Alpha	0.05										Alpha	0.05							Alpha	0.05
	Source of Variation	% of total variation	P value	P value summary	Significant?	Geisser-Greenhouse's epsilon			Dunnett's multiple comparisons test	Mean Diff,	95,00% CI of diff,	Significant?	Summary	Adjusted P Value						Source of Variation	% of total variation	P value	P value summary	Significant?	Geisser-Greenhouse's epsilon			Dunnett's multiple comparisons test	Mean Diff,	95,00% CI of diff,	Significant?	Summary	Adjusted P Value
	Interaction	29.94	<0,0001	****	Yes															Interaction	35.9	<0,0001	****	Yes
	Row Factor	33.1	<0,0001	****	Yes	0.6391			Females Gq											Time	39.23	<0,0001	****	Yes	0.4836			Females Gq
	Condition	24.4	0.0001	***	Yes				0 vs. 20	-114.3	-147,7 to -80,79	Yes	***	0.0006						Conditions	11.91	0.0047	**	Yes				0 vs. 20	-1.847	-3,020 to -0,6734	Yes	*	0.0108
	Subject	5.152	0.3193	ns	No				0 vs. 60	-35.07	-56,18 to -13,95	Yes	**	0.0089						Subject	7.683	0.0767	ns	No				0 vs. 60	-0.4267	-0,9403 to 0,08695	No	ns	0.0872
									0 vs. 180	-29.87	-68,18 to 8,446	No	ns	0.1043														0 vs. 180	-0.1533	-0,4692 to 0,1625	No	ns	0.312
	ANOVA table	SS	DF	MS	F (DFn, DFd)	P value														ANOVA table	SS	DF	MS	F (DFn, DFd)	P value
	Interaction	18651	3	6217	F (3, 27) = 21,41	P<0,0001			Females mCherry											Interaction	5.635	3	1.878	F (3, 27) = 28,29	P<0,0001			Females mCherry
	Row Factor	20624	3	6875	F (1,917, 17,26) = 23,68	P<0,0001			0 vs. 20	-4	-27,94 to 19,94	No	ns	0.9009						Time	6.158	3	2.053	F (1,451, 13,06) = 30,92	P<0,0001			0 vs. 20	-0.1222	-0,4914 to 0,2470	No	ns	0.6011
	Condition	15203	1	15203	F (1, 9) = 42,62	P=0,0001			0 vs. 60	-8.944	-35,71 to 17,82	No	ns	0.5952						Conditions	1.869	1	1.869	F (1, 9) = 13,95	P=0,0047			0 vs. 60	-0.1	-0,2922 to 0,09224	No	ns	0.3066
	Subject	3210	9	356.7	F (9, 27) = 1,228	P=0,3193			0 vs. 180	-0.6667	-37,58 to 36,25	No	ns	0.9999						Subject	1.206	9	0.134	F (9, 27) = 2,018	P=0,0767			0 vs. 180	-0.1889	-0,4041 to 0,02635	No	ns	0.0778
	Residual	7840	27	290.4																Residual	1.793	27	0.06639
	Difference between column means								Test details	Mean 1	Mean 2	Mean Diff,	SE of diff,	N1	N2	q	DF			Difference between column means								Test details	Mean 1	Mean 2	Mean Diff,	SE of diff,	N1	N2	q	DF
	Mean of Females Gq	216.1																		Mean of Females Gq	2.167
	Mean of Females mCherry	178.7							Females Gq											Mean of Females mCherry	1.753							Females Gq
	Difference between means	37.33							0 vs. 20	171.3	285.5	-114.3	9.254	5	5	12.35	4			Difference between means	0.4139							0 vs. 20	1.56	3.407	-1.847	0.3243	5	5	5.694	4
	SE of difference	5.718							0 vs. 60	171.3	206.3	-35.07	5.836	5	5	6.009	4			SE of difference	0.1108							0 vs. 60	1.56	1.987	-0.4267	0.142	5	5	3.005	4
	95% CI of difference	24,40 to 50,27							0 vs. 180	171.3	201.1	-29.87	10.59	5	5	2.82	4			95% CI of difference	0,1632 to 0,6646							0 vs. 180	1.56	1.713	-0.1533	0.08731	5	5	1.756	4
	Data summary								Females mCherry											Data summary								Females mCherry
	Number of columns (Condition)	2							0 vs. 20	175.3	179.3	-4	7.27	6	6	0.5502	5			Number of columns (Conditions)	2							0 vs. 20	1.65	1.772	-0.1222	0.1121	6	6	1.09	5
	Number of rows (Row Factor)	4							0 vs. 60	175.3	184.3	-8.944	8.128	6	6	1.1	5			Number of rows (Time)	4							0 vs. 60	1.65	1.75	-0.1	0.05837	6	6	1.713	5
	Number of subjects (Subject)	11							0 vs. 180	175.3	176	-0.6667	11.21	6	6	0.05947	5			Number of subjects (Subject)	11							0 vs. 180	1.65	1.839	-0.1889	0.06536	6	6	2.89	5
	Figure 6j																			Figure 6k
	DATA																			DATA
	DCZ Mecanical modality - contralateral paw																			DCZ Thermal modality - contralateral paw
		G2 females Gq						G4 females mCherry													G2 females Gq						G4 females mCherry
		514.333	550.667	534	493.667	479.667		530.333	547	508.333	463.333	538	518								11.7667	9.83333	11.2	8.43333	9.43333		10.3	10.1333	8.9	10.1333	10.6667	10.6333
		520.667	539.667	514	505.667	488.667		505.667	509	486	474.333	514.667	514.333								10.6667	11.1667	9.43333	9.76667	10.6		9.3	9.83333	9.93333	9.46667	9.96667	8.8
		519	497	451.667	517	495.333		496	564	528.667	484	493.333	536								9.7	11.8	9.9	9.63333	10.3333		11	9	9.2	10.6	8.93333	10
		487.333	536.667	514.667	530	514		516.667	489.667	527.333	507.667	512.333	519.667								10.7	8.56667	11.2333	8.9	8.86667		10.5667	9.13333	8.36667	9.66667	9.6	9.06667
	Rat ID	G2C1R1	G2C1R2	G2C2R1	G2C2R2	G2C2R3		G4C1R1	G4C1R2	G4C1R3	G4C2R	G4C2R	G4C2R							Rat ID	G2C1R1	G2C1R2	G2C2R1	G2C2R2	G2C2R3		G4C1R1	G4C1R2	G4C1R3	G4C2R	G4C2R	G4C2R
	STATISTICS																			STATISTICS
	ANOVA																			ANOVA
	Table Analyzed	Meca Females Contro																		Table Analyzed	Thermal females Gq Contro
	Two-way RM ANOVA	Matching: Stacked																		Two-way RM ANOVA	Matching: Stacked
	Assume sphericity?	No																		Assume sphericity?	No
	Alpha	0.05																		Alpha	0.05
	Source of Variation	% of total variation	P value	P value summary	Significant?	Geisser-Greenhouse's epsilon														Source of Variation	% of total variation	P value	P value summary	Significant?	Geisser-Greenhouse's epsilon
	Interaction	7.414	0.3273	ns	No															Interaction	2.685	0.7404	ns	No
	Time	3.347	0.5969	ns	No	0.6955														Time	6.984	0.3571	ns	No	0.669
	Conditions	0.1306	0.8561	ns	No															Conditions	4.779	0.2453	ns	No
	Subject	33.78	0.1089	ns	No															Subject	27.85	0.2166	ns	No
	ANOVA table	SS	DF	MS	F (DFn, DFd)	P value														ANOVA table	SS	DF	MS	F (DFn, DFd)	P value
	Interaction	1714	3	571.3	F (3, 27) = 1,204	P=0,3273														Interaction	0.885	3	0.295	F (3, 27) = 0,4196	P=0,7404
	Time	773.8	3	257.9	F (2,086, 18,78) = 0,5434	P=0,5969														Time	2.302	3	0.7673	F (2,007, 18,06) = 1,091	P=0,3571
	Conditions	30.2	1	30.2	F (1, 9) = 0,03481	P=0,8561														Conditions	1.575	1	1.575	F (1, 9) = 1,545	P=0,2453
	Subject	7809	9	867.6	F (9, 27) = 1,828	P=0,1089														Subject	9.179	9	1.02	F (9, 27) = 1,450	P=0,2166
	Residual	12816	27	474.7																Residual	18.98	27	0.7031
	Difference between column means																			Difference between column means
	Mean of Females Gq	510.2																		Mean of Females Gq	10.1
	Mean of Females mCherry	511.8																		Mean of Females mCherry	9.717
	Difference between means	-1.664																		Difference between means	0.38
	SE of difference	8.918																		SE of difference	0.3058
	95% CI of difference	-21,84 to 18,51																		95% CI of difference	-0,3117 to 1,072
	Data summary																			Data summary
	Number of columns (Conditions)	2																		Number of columns (Conditions)	2
	Number of rows (Time)	4																		Number of rows (Time)	4
	Number of subjects (Subject)	11																		Number of subjects (Subject)	11
	Figure 6m																			Figure 6m
	DATA																			DATA
		delta CPP score																		Locomotion
		Rat ID	G2 females Gq		Rat ID	G4 females mCherry														Rat ID	G2 females Gq		Rat ID	G4 females mCherry
		G2C1R1	0.196035		G4C1R1	0.0139022														G2C1R1	17.89		G4C1R1	21.62
		G2C1R2	-0.158155		G4C1R2	0.00948372														G2C1R2	21.37		G4C1R2	21.82
		G2C2R1	0.230516		G4C1R3	0.00077104														G2C2R1	30.55		G4C1R3	14.6
		G2C2R2	-0.235111		G4C2R	-0.122554														G2C2R2	16.05		G4C2R	17.09
		G2C2R3	0.096626		G4C2R	0.351846														G2C2R3	17.14		G4C2R	15.3
					G4C2R	0.268497																	G4C2R	17.12
	STATISTICS																			STATISTICS
																				Test for normal distribution				Table Analyzed	Females Gq Locomotion
		Test for normal distribution				Table Analyzed	Females Gq CPP													Shapiro-Wilk test
		Shapiro-Wilk test																		W	0.8137	0.8563		Column B	Females mCherry
		W	0.8773	0.8736		Column B	Females mCherry													P value	0.1042	0.177		vs.	vs,
		P value	0.2971	0.241		vs.	vs,													Passed normality test (alpha=0.05)?	Yes	Yes		Column A	Females Gq
		Passed normality test (alpha=0.05)?	Yes	Yes		Column A	Females Gq													P value summary	ns	ns
		P value summary	ns	ns																				Unpaired t test
						Unpaired t test														Number of values	5	6		P value	0.3587
		Number of values	5	6		P value	0.6185																	P value summary	ns
						P value summary	ns																	Significantly different (P < 0.05)?	No
						Significantly different (P < 0.05)?	No																	One- or two-tailed P value?	Two-tailed
						One- or two-tailed P value?	Two-tailed																	t, df	t=0,9673, df=9
						t, df	t=0,5156, df=9
																								How big is the difference?
						How big is the difference?																		Mean of column A	20.6
						Mean of column A	0.02598																	Mean of column B	17.93
						Mean of column B	0.08699																	Difference between means (B - A) ± SEM	-2,675 ± 2,766
						Difference between means (B - A) ± SEM	0,06101 ± 0,1183																	95% confidence interval	-8,931 to 3,581
						95% confidence interval	-0,2066 to 0,3287																	R squared (eta squared)	0.09417
						R squared (eta squared)	0.0287
																								F test to compare variances
						F test to compare variances																		F, DFn, Dfd	3,627, 4, 5
						F, DFn, Dfd	1,341, 4, 5																	P value	0.1902
						P value	0.7418																	P value summary	ns
						P value summary	ns																	Significantly different (P < 0.05)?	No
						Significantly different (P < 0.05)?	No
																								Data analyzed
						Data analyzed																		Sample size, column A	5
						Sample size, column A	5																	Sample size, column B	6
						Sample size, column B	6

## Sheet: Figure S1
	Figure S1i												Figure S1k								Figure S1m
	DATA												DATA								DATA
													First Spike latency								Number of spikes
		Stim N Otr- PAG nAP/t(40s) Hz				Row stats, Mean, SEM, N
	Rat ID	Baseline	TGOT	Wash		Mean	SEM	N					Neuron ID	stimulation	ctrl	post TGOT					Neuron ID	Stimulation	ctrl	post TGOT
	G2R2T3C5	0	0	0		0	0	3					G2R2T3C5	30	376.3	16.41					G2R2T3C5	50	1	1
	G2R2T4C7	0.1	0.05	0.075		0.075	0.0144338	3					G2R2T4C7	10	172.2	114.4					G2R2T4C7	50	4	1
	G2R3T1C1	0.05	0.05	0.025		0.0416667	0.00833333	3					G2R3T2C2	10	156.1	76.1					G2R3T2C2	50	11	15
	G2R3T2C2	0.075	0.075	0		0.05	0.025	3					G2R3T2C3	10	72.1	116.12					G2R3T2C3	50	15	13
	G2R3T2C3	0.45	0.475	0.6		0.508333	0.0463981	3					G2R4T2C2	20	200.4	292.4					G2R4T2C2	50	7	16
	G2R3T3C6	0.025	0	0.025		0.0166667	0.00833333	3					G2R4T2C3	20	34.9	452.2					G2R4T2C3	50	1	1
	G2R4T2C2	0.225	0.175	0.225		0.208333	0.0166667	3					G2R4T3C4	20	64.1	40.2					G2R4T3C4	50	10	8
	G2R4T2C3	0.05	0.05	0.05		0.05	0	3
	G2R4T3C4	0.1	0.1	0.1		0.1	0	3
																					STATISTICS
	STATISTICS												STATISTICS
																					Column B	Post TGOT
		Friedman test				Shapiro-Wilk normality test + Column stats							t-Test								vs.	vs,
		Friedman test				Number of values	9	9	9				Paired Comparison for Means								Column A	Ctrl
		P value	0.4835											Group 1	Group 2
		Exact or approximate P value?	Exact			Minimum	0	0	0				Mean	153.729	158.261						Wilcoxon matched-pairs signed rank test
		P value summary	ns			25% Percentile	0.0375	0.025	0.0125				S.E.M.	43.8829	59.5426						P value	0.6845
		Are means signif. different? (P < 0.05)	No			Median	0.075	0.05	0.05				S.D.	116.103	157.535						Exact or approximate P value?	Exact
		Number of groups	3			75% Percentile	0.1625	0.1375	0.1625				N	7	7						P value summary	ns
		Friedman statistic	1.6			Maximum	0.45	0.475	0.6												Significantly different (P < 0.05)?	No
													Mean of Differences	-4.53286							One- or two-tailed P value?	Two-tailed
		Data summary				Mean	0.1194	0.1083	0.1222				Expected Mean of Differences	0							Sum of positive, negative ranks	9,000 , -6,000
		Number of treatments (columns)	3			Std. Deviation	0.1396	0.1474	0.1922				S.E. of Differences	87.8622							Sum of signed ranks (W)	3
		Number of subjects (rows)	9			Std. Error of Mean	0.04654	0.04912	0.06407				Lower 95% of Difference	-219.524							Number of pairs	7
													Upper 95% of Difference	210.458							Number of ties (ignored)	2
						Lower 95% CI of mean	0.01212	-0.004947	-0.02552
						Upper 95% CI of mean	0.2268	0.2216	0.27				DF	6							Median of differences
													t	-0.0515905	Not Significant (P>0,05) (two-sided)						Median	0
						Shapiro-Wilk normality test							P-Value (two-sided)	0.9605
						W	0.7606	0.6996	0.6724				t(0,05) (two-sided)	2.44691							How effective was the pairing?
						P value	0.0072	0.0014	0.0007												rs (Spearman)	0.7106
						Passed normality test (alpha=0.05)?	No	No	No												P value (one tailed)	0.0476
		Dunn's multiple comparisons test				P value summary	**	**	***												P value summary	*
		Number of families	1																		Was the pairing significantly effective?	Yes
		Number of comparisons per family	3			Sum	1.075	0.975	1.1
		Alpha	0.05
		Dunn's multiple comparisons test	Rank sum diff,	Significant?	Summary	Adjusted P Value
		Bl vs. TGOT	2.5	No	ns	> 0,9999
		Bl vs. Wash	2	No	ns	> 0,9999
		TGOT vs. Wash	-0.5	No	ns	> 0,9999
		Test details	Rank sum 1	Rank sum 2	Rank sum diff,	n1	n2
		Bl vs. TGOT	13.5	11	2.5	6	6
		Bl vs. Wash	13.5	11.5	2	6	6
		TGOT vs. Wash	11	11.5	-0.5	6	6

## Sheet: Figure S2
	Figure S2b					Figure S2d
	Signal colocalization (%)					Signal colocalization (%)
	OTR/Cre	Cre/OTR				GFP/Cre+
	89.44	92.69				97.33
	92.58	83.84				98.5
	92.12	95.9				98.66

## Sheet: Figure S7
	Figure S7d					Figure S7e					Figure S7f
	Somatic volume					SYN-positive voxels					SYN+ OT fibers (%)
	OTR-	OTR+				OTR-	OTR+				Bregma -6.5	Bregma -7.5	Bregma -8.5
	10320	10249				886.727	1152.75				72.1	98.2	100
	9422	9234				471.565	613.034				80.4	96.1	98.1
	9542	9439				2352	3057.6				82.2	79.1	97.1
	9542	9602				574.522	746.879

## Sheet: Figure S8
	Figure S8d							Figure S8e
	DATA							DATA
		Latency (s)
		onset	peak	offset				sec (10sec bin)	#of active cells (above 4 sigma)
		1	292	300				-100	0
		58	253	300				-90	0
		4	78	300				-80	0
		66	151	153				-70	0
		1	155	161				-60	0
		23	295	300				-50	0
		1	284	296				-40	0
		0	129	132				-30	0
		132	296	298				-20	0
		17	18	19				-10	1
		-4	10	100				0	11
		1	204	299				10	14
		2	230	300				20	11
		40	153	184				30	7
		3	294	300				40	6
		41	144	300				50	9
		0	279	280				60	11
		17	259	297				70	10
		2	51	52				80	10
		81	149	229				90	11
		12	24	32				100	9
								110	8
		Box plot						120	9
		onset	peak	offset				130	11
	max	132	296	300				140	12
	min	-4	10	19				150	12
	median	4	155	296				160	11
	mean	23.7143	178.476	220.571				170	9
	1st quantile	1	116.25	147.75				180	9
	3rd quantile	40.25	280.25	300				190	9
								200	9
								210	9
								220	12
								230	11
								240	10
								250	10
								260	10
								270	11
								280	11
								290	11

## Sheet: Figure S9
	Figure S9b							Figure S9c-h															Figure S9i-n
	DATA							DATA															DATA
	(sec) thresh=4sigma							Ad fiber first recording						Ad fiber second recording									Ab fiber first recording						Ab fiber second recording
		Onset	Peak	Offset					WT	ChR2	dOVT				WT	ChR2	dOVT							WT	ChR2	dOVT				WT	ChR2	dOVT
		1	292	300					37.977	39.8554					19.0047	32.0902								-3.68448	13.5772					-1.62107	14.8148
		58	253	300					38.429	59.4188					17.7728	29.078								14.249	24.7387					37.594	12.6984
		4	78	300					59.6122	55.9053					33.3038	38.1187								71.3415	11.9641					84.1837	18.0451
		66	151	153					20.5412	69.6477					98.5119	27.7249								21.6505	68.9702					92.955	84.9206
		1	155	161					26.9099	33.8594					-76.3085	54.5518								-2.2897	-26.7795					8.35763	-33.4305
		23	295	300					41.0865	71.9512					6.92641	8.69565								-1.82927	100					78.5714	100
		1	284	296					17.708	42.5173					22.1787	74.8383								39.6341	66.5505					9.52381	55.3288
		0	129	132					30.3769	56.5621					32.8139	25.3061								56.446	8.04878					48.0348	94.7619
		132	296	298						52.8883	34.334					23.1359	10.7143								16.0795						17.0194	42.8571
		17	18	19						26.3647	11.4597					39.9332	-0.311079								19.5122	68.8555					26.455	40.1361
		-4	10	100						32.6087	25.7678					38.4251	-2.60141								9.67342	41.6376					21.8725	52.8139
		1	204	299						51.3155	52.607					-0.10352	30.9767								10.5923	51.4412					30.8844	26.318
		2	230	300						57.561	29.0172					56.1224	27.451								21.9977	27.3955					17.551	20.7766
		40	153	184						81.5331	28.9973					26.4717	58.4278								32.8049	18.554					7.0696	24.5918
		3	294	300				mean Unpaired	34.0801	51.2585															33.0957	19.4774
		41	144	300				SEM Unpaired	4.72748	4.09689				mean Unpaired	19.2755	33.8849							mean Unpaired	24.4397	27.3884				mean Unpaired	44.6999	33.4279
		0	279	280				mean Paired		50.38	30.3638			SEM Unpaired	16.8809	5.12053							SEM Unpaired	10.1438	7.91498				SEM Unpaired	13.2289	10.0034
		17	259	297				SEM Paired		8.004	5.45494			mean Paired		30.66	20.7762						mean Paired		21.28	37.8935			mean Paired		20.14	34.5823
		2	51	52										SEM Paired		7.779	9.41395						SEM Paired		4.183	8.12319			SEM Paired		3.394	5.13293
		81	149	229
		12	24	32			STATISTICS																STATISTICS
	max	132	296	300
	min	-4	10	19				Ad fiber first recording															Ab fiber first recording						Ab fiber second recording
	median	4	155	296										Ad fiber second recording
	mean	23.7143	178.476	220.571				Column B	dOVT		Column B												Column B	dOVT		Column B	dOVT		Column B	dOVT		Column B	dOVT
	1st quantile	1	116.25	147.75				vs.	vs,		vs.	dOVT		Column B	dOVT		Column B	dOVT					vs.	vs,		vs.	vs,		vs.	vs,		vs.	vs,
	3rd quantile	40.25	280.25	300				Column A	WT		Column A	vs,		vs.	vs,		vs.	vs,					Column A	WT		Column A	ChR2		Column A	WT		Column A	ChR2
												ChR2		Column A	WT		Column A	ChR2
								Mann Whitney test			Wilcoxon matched-pairs signed rank test												Mann Whitney test			Wilcoxon matched-pairs signed rank test			Mann Whitney test			Wilcoxon matched-pairs signed rank test
								P value	0.0337		P value			Mann Whitney test			Wilcoxon matched-pairs signed rank test						P value	0.7763		P value	0.3125		P value	0.8676		P value	0.0938
								Exact or approximate P value?	Exact		Exact or approximate P value?	0.0625		P value	0.2119		P value	0.5625					Exact or approximate P value?	Exact		Exact or approximate P value?	Exact		Exact or approximate P value?	Exact		Exact or approximate P value?	Exact
								P value summary	*		P value summary	Exact		Exact or approximate P value?	Exact		Exact or approximate P value?	Exact					P value summary	ns		P value summary	ns		P value summary	ns		P value summary	ns
								Significantly different (P < 0.05)?	Yes		Significantly different (P < 0.05)?	ns		P value summary	ns		P value summary	ns					Significantly different (P < 0.05)?	No		Significantly different (P < 0.05)?	No		Significantly different (P < 0.05)?	No		Significantly different (P < 0.05)?	No
								One- or two-tailed P value?	Two-tailed		One- or two-tailed P value?	No		Significantly different (P < 0.05)?	No		Significantly different (P < 0.05)?	No					One- or two-tailed P value?	Two-tailed		One- or two-tailed P value?	Two-tailed		One- or two-tailed P value?	Two-tailed		One- or two-tailed P value?	Two-tailed
								Sum of ranks in column A,B	63 , 213		Sum of positive, negative ranks	Two-tailed		One- or two-tailed P value?	Two-tailed		One- or two-tailed P value?	Two-tailed					Sum of ranks in column A,B	91 , 185		Sum of positive, negative ranks	16,00 , -5,000		Sum of ranks in column A,B	95 , 158		Sum of positive, negative ranks	19,00 , -2,000
								Mann-Whitney U	27		Sum of signed ranks	1,000 , -20,00		Sum of ranks in column A,B	73 , 180		Sum of positive, negative ranks	7,000 , -14,00					Mann-Whitney U	55		Sum of signed ranks	11		Mann-Whitney U	53		Sum of signed ranks	17
											Test statistic W	-19		Mann-Whitney U	37		Sum of signed ranks	-7								Test statistic W	5					Test statistic W	2
								Difference between medians			Number of pairs	1					Test statistic W	7					Difference between medians			Number of pairs	6		Difference between medians			Number of pairs	6
								Median of column A	34,18, n=8		Number of ties (ignored)	6		Difference between medians			Number of pairs	6					Median of column A	17,95, n=8		Number of ties (ignored)	0		Median of column A	42,81, n=8		Number of ties (ignored)	0
								Median of column B	52,89, n=15			0		Median of column A	20,59, n=8		Number of ties (ignored)	0					Median of column B	19,51, n=15					Median of column B	19,96, n=14
								Difference: Actual	18.71		Median of differences			Median of column B	30,58, n=14								Difference: Actual	1.562		Median of differences			Difference: Actual	-22.86		Median of differences
								Difference: Hodges-Lehmann	16.98		Median			Difference: Actual	9.992		Median of differences						Difference: Hodges-Lehmann	8.813		Median	18.68		Difference: Hodges-Lehmann	-7.372		Median	15.6
												-16.73		Difference: Hodges-Lehmann	9.316		Median	-20.55
											How effective was the pairing?															How effective was the pairing?						How effective was the pairing?
											rs (Spearman)						How effective was the pairing?									rs (Spearman)	-0.7143					rs (Spearman)	0.2
											P value (one tailed)	0.4286					rs (Spearman)	-0.3714								P value (one tailed)	0.0681					P value (one tailed)	0.3569
											P value summary	0.2097					P value (one tailed)	0.2486								P value summary	ns					P value summary	ns
											Was the pairing significantly effective?	ns					P value summary	ns								Was the pairing significantly effective?	No					Was the pairing significantly effective?	No
												No					Was the pairing significantly effective?	No

[truncated: 1 more sheets: Figure S10]
